# Supplementary material for: Repurposing Niclosamide for Targeting Pancreatic Cancer by Inhibiting Hh/Gli Non-Canonical Axis of Gsk3β
Source: Cancers (Basel). 2021 Jun 22;13(13):3105. doi: 10.3390/cancers13133105 (PMC8269055; doi:10.3390/cancers13133105)
Supplement: Supplementary file 1 [file cancers-13-03105-s001.zip]

Archive with 1 entries (1 files):
- cancers-1215735-supplementary.pdf
